# Supplementary material for: Tumor-Targeting Glycol Chitosan Nanoparticles for Image-Guided Surgery of Rabbit Orthotopic VX2 Lung Cancer
Source: Pharmaceutics. 2020 Jul 3;12(7):621. doi: 10.3390/pharmaceutics12070621 (PMC7407595; doi:10.3390/pharmaceutics12070621)
Supplement: Supplementary file 1 [file pharmaceutics-12-00621-s001.zip]

Archive with 3 entries (2 files):
- pharmaceutics-846159 SP/
- pharmaceutics-846159 SP/pharmaceutics-846159-sp formatted.docx
- pharmaceutics-846159 SP/Supporting movie_ICFIS_Operating.avi
